# Supplementary material for: The Outer Membrane Proteins and Their Synergy Triggered the Protective Effects against Pathogenic Escherichia coli
Source: Microorganisms. 2022 May 8;10(5):982. doi: 10.3390/microorganisms10050982 (PMC9143122; doi:10.3390/microorganisms10050982)
Supplement: Supplementary file 1 [file microorganisms-10-00982-s001.zip]

Archive with 1 entries (1 files):
- microorganisms-1701645-supplementary.pdf
